# Supplementary material for: The Arabidopsis LHT1 Amino Acid Transporter Contributes to Pseudomonas simiae-Mediated Plant Growth Promotion by Modulating Bacterial Metabolism in the Rhizosphere
Source: Plants (Basel). 2023 Jan 12;12(2):371. doi: 10.3390/plants12020371 (PMC9867026; doi:10.3390/plants12020371)
Supplement: Supplementary file 1 [file plants-12-00371-s001.zip]

Archive with 1 entries (1 files):
- plants-2132899-supplementary.pdf
